# Supplementary material for: Tactile sensory channels over-ruled by frequency decoding system that utilizes spike pattern regardless of receptor type
Source: eLife. 2019 Aug 6;8:e46510. doi: 10.7554/eLife.46510 (PMC6684274; doi:10.7554/eLife.46510)
Supplement: Figure 1—source data 1. [file elife-46510-fig1-data1.xlsx]

## Sheet: Pulsatile
Frequency (Hz)	6	24	100	200
Threshold (um)	1.12072	1.0211	0.808797	0.747446
	0.836583	0.66498	0.621684	0.555675
	1.67574	1.99817	0.863923	0.746365
	2.37294	0.831688	0.773131	0.413949
	0.970216	0.977628	0.808942	0.885487
	1.01369	0.959662	0.700873	0.59884

## Sheet: Sinusoidal
Frequency (Hz)	6	24	100	200
Threshold (um)	20.9595	12.1584	1.46622	0.747186
	29.4657	3.99692	0.907728	0.419866
	29.6526	11.7929	1.4707	1.00782
	30.798	8.29687	1.06632	0.457277
	37.1416	8.75292	0.827921	0.633422
	20.219	6.34248	0.926428	0.690394
