# Supplementary material for: Tactile sensory channels over-ruled by frequency decoding system that utilizes spike pattern regardless of receptor type
Source: eLife. 2019 Aug 6;8:e46510. doi: 10.7554/eLife.46510 (PMC6684274; doi:10.7554/eLife.46510)
Supplement: Figure 3—source data 1. [file elife-46510-fig3-data1.xlsx]

## Sheet: Sheet1
20HzPP	40HzPP	20HzPS	40HzPS	20HzSS	40HzSS
21.99	13.21	27.35	16.27	24.9	12.69
23.21	17.61	49.7	31.98	21.75	11.29
35.8	17.13	69.83	31.77	37.82	49.18
17.18	11.21	20.11	11.43	15.51	10.1
15.4	11.6	31.14	26.36	17.9	18.61
17.9	12.85	14.29	10.99	18.23	10.45
15.84	15.09	21.88	24.87	24.39	11.7
14.71	12.11	23.57	21.73	15.99	15.88
16.8	18.3	16.83	18.33	17.5	9
12.7	9.31	14.1	11.37	8.56	8.89
18.41	12.8	18.35	15.61	11.45	10.1
36.14	14.66	47.81	51.32	17.25	15.8
	PP - point of subjective equality pulsatile vs pulsatile
	PS - point of subjective equality pulsatile vs sinusoidial
	SS - point of subjective equality sinusoidial vs sinusoidial
